# Supplementary material for: Candida auris Infection, a Rapidly Emerging Threat in the Neonatal Intensive Care Units: A Systematic Review
Source: J Clin Med. 2024 Mar 10;13(6):1586. doi: 10.3390/jcm13061586 (PMC10971333; doi:10.3390/jcm13061586)
Supplement: Supplementary file 1 [file jcm-13-01586-s001.zip]

Archive with 1 entries (1 files):
- jcm-2880754-supplementary.pdf
